# Supplementary material for: Pharmaceutical Oral Formulation of Methionine as a Pediatric Treatment in Inherited Metabolic Disease
Source: Pharmaceutics. 2023 Mar 16;15(3):957. doi: 10.3390/pharmaceutics15030957 (PMC10056843; doi:10.3390/pharmaceutics15030957)
Supplement: Supplementary file 1 [file pharmaceutics-15-00957-s001.zip]

Archive with 1 entries (1 files):
- pharmaceutics-2153418-supplementary.pdf
